# Supplementary material for: Attention controls multisensory perception via two distinct mechanisms at different levels of the cortical hierarchy
Source: PLoS Biol. 2021 Nov 18;19(11):e3001465. doi: 10.1371/journal.pbio.3001465 (PMC8639080; doi:10.1371/journal.pbio.3001465)
Supplement: S1 Data — The data are stored in MATLAB structures. (ZIP) [file pbio.3001465.s001.zip]

Archive with 116 entries (115 files):
- S1_Data/beta_0001.nii
- S1_Data/beta_0002.nii
- S1_Data/beta_0003.nii
- S1_Data/beta_0004.nii
- S1_Data/beta_0005.nii
- S1_Data/beta_0006.nii
- S1_Data/beta_0007.nii
- S1_Data/beta_0008.nii
- S1_Data/beta_0009.nii
- S1_Data/beta_0010.nii
- S1_Data/beta_0011.nii
- S1_Data/beta_0012.nii
- S1_Data/beta_0013.nii
- S1_Data/beta_0014.nii
- S1_Data/beta_0015.nii
- S1_Data/beta_0016.nii
- S1_Data/beta_0017.nii
- S1_Data/beta_0018.nii
- S1_Data/beta_0019.nii
- S1_Data/beta_0020.nii
- S1_Data/beta_0021.nii
- S1_Data/beta_0022.nii
- S1_Data/beta_0023.nii
- S1_Data/beta_0024.nii
- S1_Data/beta_0025.nii
- S1_Data/beta_0026.nii
- S1_Data/beta_0027.nii
- S1_Data/beta_0028.nii
- S1_Data/beta_0029.nii
- S1_Data/beta_0030.nii
- S1_Data/beta_0031.nii
- S1_Data/beta_0032.nii
- S1_Data/beta_0033.nii
- S1_Data/beta_0034.nii
- S1_Data/beta_0035.nii
- S1_Data/beta_0036.nii
- S1_Data/con_0002.nii
- S1_Data/con_0003.nii
- S1_Data/con_0004.nii
- S1_Data/con_0005.nii
- S1_Data/con_0006.nii
- S1_Data/con_0007.nii
- S1_Data/con_0008.nii
- S1_Data/con_0009.nii
- S1_Data/con_0010.nii
- S1_Data/con_0011.nii
- S1_Data/con_0012.nii
- S1_Data/con_0013.nii
- S1_Data/con_0014.nii
- S1_Data/con_0015.nii
- S1_Data/con_0016.nii
- S1_Data/con_0017.nii
- S1_Data/con_0018.nii
- S1_Data/con_0019.nii
- S1_Data/con_0020.nii
- S1_Data/con_0021.nii
- S1_Data/con_0022.nii
- S1_Data/con_0023.nii
- S1_Data/con_0024.nii
- S1_Data/con_0025.nii
- S1_Data/con_0026.nii
- S1_Data/con_0027.nii
- S1_Data/con_0028.nii
- S1_Data/con_0029.nii
- S1_Data/con_0030.nii
- S1_Data/con_0031.nii
- S1_Data/con_0032.nii
- S1_Data/con_0033.nii
- S1_Data/con_0034.nii
- S1_Data/con_0035.nii
- S1_Data/con_0036.nii
- S1_Data/con_0037.nii
- S1_Data/ess_0001.nii
- S1_Data/mask.nii
- S1_Data/README/
- S1_Data/README/README_S1_Data.txt
- S1_Data/ResMS.nii
- S1_Data/RPV.nii
- S1_Data/SPM.mat
- S1_Data/spmF_0001.nii
- S1_Data/spmT_0002.nii
- S1_Data/spmT_0003.nii
- S1_Data/spmT_0004.nii
- S1_Data/spmT_0005.nii
- S1_Data/spmT_0006.nii
- S1_Data/spmT_0007.nii
- S1_Data/spmT_0008.nii
- S1_Data/spmT_0009.nii
- S1_Data/spmT_0010.nii
- S1_Data/spmT_0011.nii
- S1_Data/spmT_0012.nii
- S1_Data/spmT_0013.nii
- S1_Data/spmT_0014.nii
- S1_Data/spmT_0015.nii
- S1_Data/spmT_0016.nii
- S1_Data/spmT_0017.nii
- S1_Data/spmT_0018.nii
- S1_Data/spmT_0019.nii
- S1_Data/spmT_0020.nii
- S1_Data/spmT_0021.nii
- S1_Data/spmT_0022.nii
- S1_Data/spmT_0023.nii
- S1_Data/spmT_0024.nii
- S1_Data/spmT_0025.nii
- S1_Data/spmT_0026.nii
- S1_Data/spmT_0027.nii
- S1_Data/spmT_0028.nii
- S1_Data/spmT_0029.nii
- S1_Data/spmT_0030.nii
- S1_Data/spmT_0031.nii
- S1_Data/spmT_0032.nii
- S1_Data/spmT_0033.nii
- S1_Data/spmT_0034.nii
- S1_Data/spmT_0035.nii
- S1_Data/spmT_0036.nii
- S1_Data/spmT_0037.nii
