# Supplementary material for: Attention controls multisensory perception via two distinct mechanisms at different levels of the cortical hierarchy
Source: PLoS Biol. 2021 Nov 18;19(11):e3001465. doi: 10.1371/journal.pbio.3001465 (PMC8639080; doi:10.1371/journal.pbio.3001465)
Supplement: S1 Data — The data are stored in MATLAB structures. (ZIP) [file pbio.3001465.s001.zip › S1_Data/README/README_S1_Data.txt]

Research article:
"Attention controls multisensory perception via two distinct mechanisms at different levels of the cortical hierarchy"

By Ambra Ferrari and Uta Noppeney

Source data:
"S1 Data"
Zip file contains dataset underlying Fig 2c-d and Tables S3, S4, S5, S6.

Dependencies:
Data analyzed in MATLAB R2016a using the SPM12 toolbox: https://www.fil.ion.ucl.ac.uk/spm/
SPM12 must be downloaded and saved in the MATLAB session path to query the dataset via the SPM GUI.
Data settings are stored in the MATLAB structure SPM.mat and values are stored in the related nifti (.nii) images
(standard SPM12 univariate general linear model output).

Source code:
https://github.com/ambrafer/Attention-MSI
- MRI signal preprocessing: mri_preprocess.m
- information (conditions names, onsets, durations) for first-level general linear model: mri_main_GLM_info.m
- first-level general linear model specification: mri_main_1level.m
- second-level general linear model specification: mri_main_2level.m
- plotting across participants' mean parameter estimates: mri_main_PEs.m
