# Supplementary material for: Attention controls multisensory perception via two distinct mechanisms at different levels of the cortical hierarchy
Source: PLoS Biol. 2021 Nov 18;19(11):e3001465. doi: 10.1371/journal.pbio.3001465 (PMC8639080; doi:10.1371/journal.pbio.3001465)
Supplement: S2 Data — The data are stored in MATLAB structures. (ZIP) [file pbio.3001465.s002.zip]

Archive with 2 entries (2 files):
- S2_Data/README_S2_Data.txt
- S2_Data/S2_Data.mat
