# Supplementary material for: Attention controls multisensory perception via two distinct mechanisms at different levels of the cortical hierarchy
Source: PLoS Biol. 2021 Nov 18;19(11):e3001465. doi: 10.1371/journal.pbio.3001465 (PMC8639080; doi:10.1371/journal.pbio.3001465)
Supplement: S2 Data — The data are stored in MATLAB structures. (ZIP) [file pbio.3001465.s002.zip › S2_Data/README_S2_Data.txt]

Research article:
"Attention controls multisensory perception via two distinct mechanisms at different levels of the cortical hierarchy"

By Ambra Ferrari and Uta Noppeney

Source data:
"S2 Data"
Zip file containing datasets underlying Figs 3, 4 and S2, and Tables S1, S7, S9, S10.

Dependencies:
Data analyzed in MATLAB R2016a and stored in a MATLAB structure.
For each table in the MATLAB structure, rows represent participants and columns represent conditions, as per labels.

Source code:
https://github.com/ambrafer/Attention-MSI
- RT analysis: behav_RT.m
- behavioural audiovisual weight index analysis: behav_WAV*.m
- bayesian modelling: folder "bci" contains the methods for fitting Bayesian Causal Inference models to behavioural data
  - "run_bci_model_fitting" Matlab scripts call "fitModel" functions
  - the remaining scripts evaluate and summarize the results
- multivariate decoding: mri_MVPA*.m
Multivariate decoding analyses were run using:
- SPM12 toolbox: https://www.fil.ion.ucl.ac.uk/spm/
- The Decoding Toolbox: https://sites.google.com/site/tdtdecodingtoolbox/
