# Supplementary material for: Attention controls multisensory perception via two distinct mechanisms at different levels of the cortical hierarchy
Source: PLoS Biol. 2021 Nov 18;19(11):e3001465. doi: 10.1371/journal.pbio.3001465 (PMC8639080; doi:10.1371/journal.pbio.3001465)
Supplement: S3 Data — The data are stored in MATLAB structures. (ZIP) [file pbio.3001465.s003.zip]

Archive with 25 entries (24 files):
- S3_Data/beta_0001.nii
- S3_Data/beta_0002.nii
- S3_Data/beta_0003.nii
- S3_Data/con_0002.nii
- S3_Data/con_0003.nii
- S3_Data/con_0004.nii
- S3_Data/con_0005.nii
- S3_Data/con_0006.nii
- S3_Data/con_0007.nii
- S3_Data/con_0008.nii
- S3_Data/ess_0001.nii
- S3_Data/mask.nii
- S3_Data/README/
- S3_Data/README/README_S3_Data.txt
- S3_Data/ResMS.nii
- S3_Data/RPV.nii
- S3_Data/SPM.mat
- S3_Data/spmF_0001.nii
- S3_Data/spmT_0002.nii
- S3_Data/spmT_0003.nii
- S3_Data/spmT_0004.nii
- S3_Data/spmT_0005.nii
- S3_Data/spmT_0006.nii
- S3_Data/spmT_0007.nii
- S3_Data/spmT_0008.nii
